# Supplementary material for: Whole genome sequencing reveals high clonal diversity of Escherichia coli isolated from patients in a tertiary care hospital in Moshi, Tanzania
Source: Antimicrob Resist Infect Control. 2018 Jun 8;7:72. doi: 10.1186/s13756-018-0361-x (PMC5992844; doi:10.1186/s13756-018-0361-x)
Supplement: Supplementary file 1 — Table S1. A pairwise genome comparison matrix of SNP differences for E. coli ST131. (XLS 34 kb) [file 13756_2018_361_MOESM1_ESM.xls]

## Sheet: snp_matrix.txt
	603	73	PI017	70	210	71E	587	DO21	199	567B
603	0	3657	7423	3221	564	331	2867	4121	1262	2670
73	3657	0	9238	761	3545	3172	1642	4109	3272	1457
PI017	7423	9238	0	9313	8389	8041	9390	10425	7955	9195
70	3221	761	9313	0	3754	3356	1208	3997	3358	1015
210	564	3545	8389	3754	0	792	3385	5475	2083	3204
71E	331	3172	8041	3356	792	0	2999	5172	1724	2806
587	2867	1642	9390	1208	3385	2999	0	4071	2766	234
DO21	4121	4109	10425	3997	5475	5172	4071	0	3997	3772
199	1262	3272	7955	3358	2083	1724	2766	3997	0	2756
567B	2670	1457	9195	1015	3204	2806	234	3772	2756	0
min: 0 max: 10425
