# Supplementary material for: Whole genome sequencing reveals high clonal diversity of Escherichia coli isolated from patients in a tertiary care hospital in Moshi, Tanzania
Source: Antimicrob Resist Infect Control. 2018 Jun 8;7:72. doi: 10.1186/s13756-018-0361-x (PMC5992844; doi:10.1186/s13756-018-0361-x)
Supplement: Supplementary file 2 — Table S2. A pairwise genome comparison matrix of SNP differences for E. coli ST10 clonal complex. (XLS 29 kb) [file 13756_2018_361_MOESM2_ESM.xls]

## Sheet: snp_matrix.txt
	97	340B	CLO29	431D	244	44	538	247	DO40	245	DO27	237C	PI085	203
97	0	10920	26927	20946	25650	9598	25252	15151	19356	25770	25602	25555	25527	5880
340B	10920	0	30479	17818	29437	10503	28845	14426	18577	29564	29656	29032	29018	7802
CLO29	26927	30479	0	34709	7253	29482	6675	28273	32869	7448	1868	6752	6757	29680
431D	20946	17818	34709	0	34797	22095	33957	27749	3175	34991	35103	34097	34082	19087
244	25650	29437	7253	34797	0	32037	2324	26568	34024	496	6763	968	911	31366
44	9598	10503	29482	22095	32037	0	31602	19097	25592	32177	31045	31559	31544	9666
538	25252	28845	6675	33957	2324	31602	0	25724	33267	2485	6086	1625	1634	30645
247	15151	14426	28273	27749	26568	19097	25724	0	26039	25756	28389	25001	24985	19400
DO40	19356	18577	32869	3175	34024	25592	33267	26039	0	34087	34290	33206	33176	22183
245	25770	29564	7448	34991	496	32177	2485	25756	34087	0	7114	1087	1038	31722
DO27	25602	29656	1868	35103	6763	31045	6086	28389	34290	7114	0	6374	6386	30489
237C	25555	29032	6752	34097	968	31559	1625	25001	33206	1087	6374	0	157	30970
PI085	25527	29018	6757	34082	911	31544	1634	24985	33176	1038	6386	157	0	30941
203	5880	7802	29680	19087	31366	9666	30645	19400	22183	31722	30489	30970	30941	0
min: 0 max: 35103
